# Supplementary material for: The Genomic Characteristics of Potential Probiotics: Two Streptococcus salivarius Isolates from a Healthy Individual in China
Source: Microorganisms. 2025 Mar 20;13(3):694. doi: 10.3390/microorganisms13030694 (PMC11945364; doi:10.3390/microorganisms13030694)
Supplement: Supplementary file 1 [file microorganisms-13-00694-s001.zip]

Archive with 1 entries (1 files):
- microorganisms-3493184-supplementary.xlsx
