# Supplementary material for: The Genomic Characteristics of Potential Probiotics: Two Streptococcus salivarius Isolates from a Healthy Individual in China
Source: Microorganisms. 2025 Mar 20;13(3):694. doi: 10.3390/microorganisms13030694 (PMC11945364; doi:10.3390/microorganisms13030694)
Supplement: Supplementary file 1 [file microorganisms-13-00694-s001.zip › microorganisms-3493184-supplementary.xlsx]

## Sheet: Table S1
Genomes	Accession Numbers
S. salivarius SK126	GCA_000174715.1
S. salivarius M18	GCA_000225385.2
S. salivarius JIM8777	GCA_000253315.1
S. salivarius CCHSS3	GCA_000253335.1
S. salivarius PS4	GCA_000257585.1
S. salivarius K12	GCA_000286295.1
S. salivarius 57.I	GCA_000305335.2
S. salivarius CAG:79	GCA_000438135.1
S. salivarius HSISS4	GCA_000448685.2
S. salivarius YU10	GCA_000714455.1
S. salivarius NCTC 8618	GCA_000785515.1
S. salivarius UC3162	GCA_000963265.1
S. salivarius KB005	GCA_000963335.1
S. salivarius 1270_SSAL	GCA_001069445.1
S. salivarius 1003_SOLI	GCA_001069855.1
S. salivarius 140_SSAL	GCA_001070595.1
S. salivarius 726_SSAL	GCA_001074945.1
S. salivarius JF	GCA_001543085.1
S. salivarius FDAARGOS_259	GCA_002073835.2
S. salivarius ATCC 27945	GCA_002094955.1
S. salivarius ATCC 25975	GCA_002094975.1
S. salivarius LAB813	GCA_008305695.1
S. salivarius ICDC1	GCA_009738205.1
S. salivarius ICDC2	GCA_009738225.1
S. salivarius ICDC3	GCA_009738245.1
S. salivarius FDAARGOS_771	GCA_013267495.1
S. salivarius DB-B5	GCA_013822985.1
S. salivarius FDAARGOS_1045	GCA_016127535.1
S. salivarius SALI-10	GCA_022936265.1
S. salivarius LMG 11489	GCA_031192325.1
S. salivarius NBRC 13956	GCA_040364775.1
S. salivarius NCTC7366	GCA_900475225.1
S. salivarius 82.15	S.82.15
S. salivarius 82.20	S.82.20
Streptococcus pyogenes NCTC12064	GCA_900475035.1
